# Supplementary material for: Arabidopsis At5g39790 encodes a chloroplast-localized, carbohydrate-binding, coiled-coil domain-containing putative scaffold protein
Source: BMC Plant Biol. 2008 Nov 27;8:120. doi: 10.1186/1471-2229-8-120 (PMC2653042; doi:10.1186/1471-2229-8-120)
Supplement: Additional file 4 — Supplemental Table S4. Coiled-coil potential for full set of starch metabolic proteins. A set of 33 genes encoding plastidial enzymes of starch metabolism was collected (32 of them given in Smith et al., 2004). Amino acid sequences were subjected to analysis of coiled-coil potential using the web servers for each of the specified methods, under default running parameters. The scoring characteristics of each test are detailed in Methods. The arbitrary classification of predicted coiled-coil sequence regions into "Strong", "Moderate" and "Weak" or "Negative" is detailed in the legend to Table 1. To facilitate comparison between sets of predictions for the various proteins, the complete set of coiled-coil predictions for each protein sequence was then arbitrarily assigned a "Relative Coiled-Coil Potential" according to the following criteria: 0 – Negative predictions by all three methods; 1 – Prediction for a given coiled-coil region from only one method; 2 – Mutually reinforcing predictions from more than one method; 3 – Moderate or Strong predictions with reinforcement in more than one method; 4 – Mutually reinforcing strong predictions from all three methods; 5 – Same as 4 but also exceptionally long CC domain predicted. Starch synthetic enzyme genes are highlighted in pale green. Starch degradative enzyme genes are highlighted in pale orange. The gene naming abbreviations are as detailed in Additional File 6. [file 1471-2229-8-120-S4.xls]

## Sheet: Sheet1
		Additional Table 4 Coiled-coil potential for full set of starch metabolic proteins
Sequence					Marcoil						PairCoil2			PCOILS			Relative CC Potential
At4g24620 PGI1					Neg						Neg			Moderate(100-130)[P=0.55]			1
AT1G70820 PGM2					Weak(453-498, Th:10%)						Moderate(50-75)[P=0.047]			Strong(440-480)[P=0.90]			3
					Weak(61-73, Th:10%)
At1g32900 GBS1					Weak(438-453: Th10%)						Moderate(400-450)[P=0.048]			Weak(425-450)[P=0.50]			3
At5g24300 STS1					Neg						Neg			Weak(475-525)[P=0.30]			1
At3g01180 STS2					Moderate(74-113,Th:50%)						Moderate(75-100)[P=0.027]			Weak(75-100)[P=0.35]			3
At1g11720 STS3					Strong(239-281, Th:90%)						Strong(225-300)[P=0.003]			Strong(225-300)[P=0.80-0.95]			4
					Moderate(83-107, Th:50%)						Weak(75-125)[P=0.051]			Weak(100-140)[P=0.45]
					Moderate(425-452, Th:50%)						Moderate(425-475)[P=0.028]			Weak(425-475)[P=0.40]
At4g18240 STS4					Strong(192-260,280-306,316-344,363-374,380-458, Th:90%)						Strong(200-400)[P=0.00134]			Strong(190-450)[P=1.0]			5
At3g20440 SBE1					Neg						Neg			Weak(75-125)[P=0.45]			1
At5g03650 SBE2					Weak(55-81, Th:10%)						Weak(75-100)[P=0.053]			Weak(60-80)[P=0.35]			2
At1g03310 ISA2					Weak(77-93, Th:10%)						Neg			Neg			1
At1g69830 AMY3					Strong(424-455, Th:90%)						Moderate(425-450)[P=0.026]			Neg			3
At1g10760 GWD1					Moderate(235-253,497-507, Th:50%)						Weak(225-250)[P=0.053]			Weak(225-250)[P=0.45]			3
					Weak(561-575, Th:10%)						Weak(480-510)[P=0.063]			Weak(500-525)[P=0.25]
											Weak(1125-1150)[P=0.09]			Weak(550-600)[P=0.25]
AT5G26570 GWD3					Moderate(924-964, Th:50%)						Neg			Weak(475-500)[P=0.20]			2
					Weak(617-636, Th:10%)									Weak(600-625)[P=0.30]
At5g64860 DPE1					Neg						Neg			Weak(400-450)[P=0.40]			1
														Weak(550-575)[P=0.30]
At3g29320 PHS1					Neg						Weak(700-725)[P=0.097]			Moderate(150-200)[P=0.65]			1
At4g00490 BAM2					Neg						Neg			Weak(100-130)[P=0.30]			1
At5g55700 BAM4					Neg						Weak(360-400)[P=0.08]			Neg			1
At5g04360 LDA1					Neg						Neg			Weak(550-575)[P=0.25]			1
The following sequences were negative by all three prediction methods:
At5g51820 PGM1											"Relative Coiled-Coil Potential" criteria:
At5g19220 APL1											0 - negative by all three methods
At1g27680 APL2											1 - prediction for a given CC region from only one method
At4g39210 APL3											2 - Mutually reinforcing predictions from more than one method
At2g21590 APL4											3 - Moderate or Strong predictions with reinforcement in more than one method
At5g48300 APS1											4 - Mutually reinforcing strong predictions from all three methods
At1g05610 APS2											5 - Same as 4 but also exceptionally long CC domain predicted
At2g36390 SBE3
At2g39930 ISA1
At5g46110 TPT1
At5g16150 GLT1
At4g09020 ISA3
At3g23920 BAM1
At4g17090 BAM3
At5g17520 MEX1
