# Supplementary material for: Arabidopsis At5g39790 encodes a chloroplast-localized, carbohydrate-binding, coiled-coil domain-containing putative scaffold protein
Source: BMC Plant Biol. 2008 Nov 27;8:120. doi: 10.1186/1471-2229-8-120 (PMC2653042; doi:10.1186/1471-2229-8-120)
Supplement: Additional file 6 — Supplemental Table S6. Sets of starch metabolic enzyme genes with strong general co-expression correlation patterns. A set of 33 genes encoding plastidial enzymes of starch metabolism was collected (32 of them given in Smith et al., 2004). The Arabidopsis Coexpression Data Mining Tools site was accessed as detailed in Methods. Pearson correlation coefficients (r) expressing quantitatively the degree of gene co-expression observed over the entire NASC microarray dataset were obtained for pairwise all-against-all gene comparisons. An arbitrary standard of r greater than or equal to 0.70 was used to define the class of strongest gene co-expression correlations. This Table presents non-redundant groups of genes whose mutual comparisons produce correlation coefficients which meet this standard. (The set of all comparisons, with the numerical data, is presented as Supplemental Table 2). The gene naming abbreviations are as follows (all except PGM2 from Smith et al., 2004, Table 1 and Smith et al., 2005, Table 1): PGM1 (phosphoglucomutase, isoform1), APL1 (ADP-Glc pyrophosphorylase: large subunit 1), APS1 (ADP-Glc pyrophosphorylase: small subunit), GBS1 (granule-bound starch synthase), STS1 (starch synthase I), STS3 (starch synthase III), STS4 (starch synthase IV), SBE3 (starch branching enzyme III), SBE2 (starch branching enzyme II), ISA1 (isoamylase 1 [starch debranching enzyme]), ISA2 (isoamylase 2 [starch debranching enzyme]), AMY3 (α-amylase 3), GWD1 (glucan-water-dikinase 1), GWD3 (glucan water dikinase-like 3 [phosphoglucan-water-dikinase]), DPE1(glucanotransferase [disproportionating enzyme]), PHS1 (glucan phosphorylase [plastidial]), ISA3 (isoamylase 3 [starch debranching enzyme]), BAM2 (β-mylase 2), LDA1 (starch debranching enzyme:limit dextrinase [pullulanase]), MEX1 (maltose exporter). For convenience of comparison, gene names are grouped as "Starch Synthetic Enzymes" or "Starch Degradative Enzymes". Since ISA1 and ISA2 homologues in potato have been shown to b [file 1471-2229-8-120-S6.xls]

## Sheet: Sheet1
		Additional Table 6: Sets of starch metabolc enzyme genes with strong general co-expression correlation
PGM1:	APL1, APS1, STS1, STS4
APL1:	APS1, STS1
APS1:	STS1, SBE2
GBS1:	STS2
STS4:	ISA2
SBE2:	ISA2
ISA1:	ISA2
AMY3:	GWD1, GWD3, DPE1, PHS1
GWD1:	GWD3, DPE1, ISA3
GWD3:	DPE1, ISA3, MEX1
DPE1:	PHS1, ISA3
PHS1:	MEX1
BAM2:	LDA1, MEX1
BAM4:	LDA1
LDA1:	MEX1
PGM1:	GWD3, BAM2, LDA1, MEX1
APL1:	LDA1
STS1:	BAM2, LDA1
STS3:	MEX1
STS4:	AMY3, GWD1, GWD3, DPE1, PHS1, BAM2, LDA1, MEX1
SBE3:	GWD1, GWD3, ISA3
ISA1:	DPE1
ISA2:	PHS1, MEX1
