# Supplementary material for: Arabidopsis At5g39790 encodes a chloroplast-localized, carbohydrate-binding, coiled-coil domain-containing putative scaffold protein
Source: BMC Plant Biol. 2008 Nov 27;8:120. doi: 10.1186/1471-2229-8-120 (PMC2653042; doi:10.1186/1471-2229-8-120)
Supplement: Additional file 7 — Supplemental Table S7. Gene co-expression correlations for At5g39790 and starch metabolic protein genes. A set of 33 genes encoding plastidial enzymes of starch metabolism was collected (32 of them given in Smith et al., 2004). The Arabidopsis Coexpression Data Mining Tools site was accessed as detailed in Methods. Pearson correlation coefficients (r) expressing quantitatively the degree of gene co-expression observed over the entire NASC microarray dataset were obtained for pairwise all-against-all gene comparisons, and are presented in this Table. Starch synthetic enzyme genes are highlighted in pale green. Starch degradative enzyme genes are highlighted in pale orange. At5g39790 is highlighted in pale purple. Gene co-expression correlations for At5g39790 and starch metabolic protein genes which exceed r = 0.50 are highlighted in pale blue. Gene co-expression correlations for pairs of starch metabolic protein genes which exceed r = 0.70 are highlighted in dark blue. The gene naming abbreviations are as detailed in Additional File 6. [file 1471-2229-8-120-S7.xls]

## Sheet: Sheet1
		Additional Table 7: Co-Expression Correlations for At5g39790 and Starch Metabolic Protein Genes
	At5g39790	At4g24620 PGI1	At5g51820 PGM1	AT1G70820 PGM2	At5g19220 APL1	At1g27680 APL2	At4g39210 APL3	At2g21590 APL4	At5g48300 APS1	At1g05610 APS2	At1g32900 GBS1	At5g24300 STS1	At3g01180 STS2	At1g11720 STS3	At4g18240 STS4	At3g20440 SBE1	At2g36390 SBE3	At5g03650 SBE2	At2g39930 ISA1	At1g03310 ISA2	At1g69830 AMY3	At5g46110 TPT1	At5g16150 GLT1	At1g10760 GWD1	AT5G26570 GWD3	At5g64860 DPE1	At3g29320 PHS1	At4g09020 ISA3	At3g23920 BAM1	At4g00490 BAM2	At4g17090 BAM3	At5g55700 BAM4	At5g04360 LDA1
At5g39790
At4g24620 PGI1	-0.001602
At5g51820 PGM1	0.441894	0.178508
AT1G70820 PGM2	0.613796	-0.031497	0.447827
At5g19220 APL1	0.460446	0.024002	0.73169	0.563326
At1g27680 APL2	0.476937	0.191633	0.350009	0.225232	0.120456
At4g39210 APL3	0.273379	-0.025815	0.449176	0.191614	0.269146	0.402513
At2g21590 APL4	0.10834	0.020385	0.12692	0.080319	0.022739	0.315021	0.583645
At5g48300 APS1	0.349575	0.124522	0.799334	0.386233	0.848701	0.259072	0.456168	0.172728
At1g05610 APS2	-0.133293	-0.034101	-0.072219	-0.069212	-0.172706	-0.02298	-0.072523	-0.044082	-0.193607
At1g32900 GBS1	0.118654	0.110772	0.514843	0.00316	0.618888	0.077576	0.430643	0.185895	0.65311	-0.085408
At5g24300 STS1	0.440325	0.191994	0.836698	0.431937	0.794292	0.402459	0.478626	0.136954	0.831998	-0.103269	0.667219
At3g01180 STS2	0.179921	0.075737	0.466124	0.194733	0.668478	0.003519	0.234114	0.02055	0.669017	-0.115806	0.733246	0.601044
At1g11720 STS3	0.41897	0.104384	0.633551	0.379225	0.671127	0.164256	0.177713	0.132804	0.633985	-0.144037	0.464495	0.591152	0.540875
At4g18240 STS4	0.59144	0.006997	0.720211	0.669882	0.634181	0.322595	0.280115	0.018572	0.552175	-0.139488	0.185805	0.607836	0.328792	0.56017
At3g20440 SBE1	0.429861	0.095206	0.279485	0.119933	0.23493	0.4725	0.233318	0.088549	0.269189	-0.058816	0.229997	0.378604	0.068147	0.127794	0.191919
At2g36390 SBE3	0.402226	0.048071	0.587145	0.341784	0.276003	0.531976	0.589811	0.190501	0.341294	0.084575	0.21155	0.521315	0.104273	0.286851	0.548172	0.234574
At5g03650 SBE2	0.40178	0.110655	0.648642	0.549891	0.690414	0.225113	0.52191	0.374824	0.789269	-0.126132	0.479961	0.671951	0.514355	0.652077	0.490428	0.119369	0.406954
At2g39930 ISA1	0.670927	0.007102	0.480417	0.585271	0.424662	0.412359	0.267272	0.187705	0.356162	-0.079322	0.125602	0.461388	0.270492	0.590855	0.672124	0.237406	0.435818	0.458591
At1g03310 ISA2	0.562992	0.063017	0.672218	0.530745	0.595036	0.327157	0.566468	0.406264	0.604053	-0.125178	0.341806	0.617776	0.359008	0.689823	0.709073	0.190592	0.558794	0.733174	0.718779
At1g69830 AMY3	0.569915	-0.02491	0.682153	0.669705	0.565484	0.373995	0.308506	0.093639	0.473004	0.03829	0.162742	0.649136	0.1483	0.352269	0.769859	0.276894	0.57533	0.437087	0.592379	0.609969
At5g46110 TPT1	0.499654	-0.096128	0.415903	0.528227	0.62417	0.156955	0.166762	0.020787	0.487224	-0.192764	0.227169	0.436707	0.326314	0.517635	0.571351	0.130961	0.245725	0.530097	0.572114	0.598091	0.441688
At5g16150 GLT1	0.087439	-0.195187	0.008931	0.308872	0.156695	-0.031575	-0.130979	-0.053561	0.075345	0.215026	-0.153457	0.021591	0.053878	0.082135	0.186883	-0.101744	-0.098257	0.138419	0.195424	0.137023	0.198298	0.357458
At1g10760 GWD1	0.542916	-0.018266	0.64673	0.565041	0.393535	0.488618	0.5512	0.156469	0.383724	-0.067805	0.186966	0.564886	0.080693	0.376613	0.728407	0.26914	0.805735	0.43574	0.546502	0.645073	0.720403	0.400059	-0.037171
AT5G26570 GWD3	0.421498	-0.035446	0.722941	0.477068	0.422438	0.427223	0.474155	0.086799	0.488061	-0.065798	0.177641	0.598095	0.197847	0.450876	0.790224	0.253333	0.720745	0.412087	0.579159	0.632568	0.716146	0.330256	0.030562	0.849831
At5g64860 DPE1	0.640826	0.037052	0.605124	0.681586	0.390741	0.524793	0.365162	0.194067	0.373405	-0.080911	-0.013557	0.489876	0.041892	0.427654	0.737327	0.265847	0.636371	0.491255	0.736995	0.699144	0.771863	0.512153	0.199495	0.759562	0.759318
At3g29320 PHS1	0.620951	0.07396	0.684814	0.692879	0.537009	0.439869	0.474716	0.321779	0.551645	-0.107709	0.114762	0.579846	0.167709	0.519637	0.750142	0.179818	0.59363	0.677937	0.690959	0.825502	0.780229	0.55288	0.240679	0.691544	0.683756	0.86761
At4g09020 ISA3	0.420046	-0.039327	0.559274	0.360497	0.240637	0.521407	0.695318	0.345071	0.320156	-0.051488	0.149359	0.458492	0.024592	0.254507	0.57162	0.256735	0.828685	0.398101	0.497038	0.650535	0.613067	0.307382	-0.087713	0.878212	0.805288	0.719801	0.671985
At3g23920 BAM1	-0.206785	-0.2732	-0.215307	-0.164832	-0.160695	-0.230981	0.171177	0.088999	-0.135522	-0.000494	0.048406	-0.200103	-0.018975	-0.179964	-0.093541	-0.193338	0.130156	-0.09544	-0.260491	-0.015672	-0.154831	-0.080389	-0.009379	0.02358	-0.057267	-0.221391	-0.14734	0.107975
At4g00490 BAM2	0.332764	0.018557	0.707287	0.302619	0.671245	0.267265	0.429031	0.07975	0.687454	-0.132237	0.459828	0.707729	0.568297	0.523817	0.713199	0.23319	0.475079	0.444857	0.509818	0.624099	0.534777	0.470355	0.038991	0.515523	0.690842	0.488794	0.541225	0.521126	-0.037307
At4g17090 BAM3	0.175885	-0.126023	0.457161	0.175406	0.463646	0.239925	0.471392	0.047201	0.509532	-0.130323	0.537359	0.542143	0.467852	0.145324	0.380159	0.23298	0.387843	0.280394	0.079998	0.229006	0.26934	0.22387	-0.043154	0.454004	0.424655	0.120047	0.162326	0.371497	0.152581	0.542237
At5g55700 BAM4	-0.038611	-0.201414	-0.259943	-0.045604	-0.211669	0.051586	0.338987	0.02284	-0.284685	-0.146888	0.419347	-0.177028	-0.123373	-0.120494	-0.113277	-0.046902	0.388116	-0.202307	0.006433	-0.159612	-0.052045	-0.015669	0.161871	-0.077429	-0.087178	0.032645	-0.083046	-0.022581	-0.251205	-0.121395	-0.172732
At5g04360 LDA1	0.493946	0.034478	0.721947	0.475952	0.77312	0.31521	0.341652	0.03839	0.68193	-0.170601	0.449278	0.739041	0.456828	0.613655	0.78315	0.289897	0.514849	0.512885	0.616448	0.695302	0.691821	0.583809	0.127645	0.617054	0.677302	0.588819	0.62246	0.533202	-0.052266	0.74962	0.392975	0.747886
At5g17520 MEX1	0.486456	0.070879	0.712796	0.525581	0.648265	0.321412	0.422211	0.216893	0.644989	-0.137787	0.370036	0.67225	0.396101	0.701835	0.787016	0.214778	0.537112	0.578146	0.674587	0.812609	0.65024	0.555888	0.161441	0.638193	0.732765	0.632079	0.721547	0.560731	-0.032251	0.724011	0.292681	0.686869	0.815177
